# Supplementary material for: Canopy Architecture and Sun Exposure Influence Berry Cluster–Water Relations in the Grapevine Variety Muscat of Alexandria
Source: Plants (Basel). 2024 May 29;13(11):1500. doi: 10.3390/plants13111500 (PMC11174960; doi:10.3390/plants13111500)
Supplement: Supplementary file 1 [file plants-13-01500-s001.zip]

Archive with 3 entries (3 files):
- SupplementalTableS2.xlsx
- SupplementalTableS1.xlsx
- SupplementalFigures.pdf
