# Supplementary material for: Canopy Architecture and Sun Exposure Influence Berry Cluster–Water Relations in the Grapevine Variety Muscat of Alexandria
Source: Plants (Basel). 2024 May 29;13(11):1500. doi: 10.3390/plants13111500 (PMC11174960; doi:10.3390/plants13111500)
Supplement: Supplementary file 1 [file plants-13-01500-s001.zip › SupplementalTableS2.xlsx]

## Sheet: Sheet1
Supplemental Table S2. List of Primers utilized in RT-qPCR.
NCBI Reference	Annotation and abbreviation	Forward Primer	Reverse Primer	bp
AF369525.1	Actin 2 (ACT2)	5´ TGGATTCTGATGGTGTGAGTC 3'	5' CAATTTCCCGTTCAGCAGTAGTGG 3'	167
XM_002278245.3	Ascorbate peroxidase (APX3), peroxisomal	5’ GCCCCACCATTGACTTTGTACC 3’	5’ ATCGCTCTGGATGTGCCCTTC 3’	216
XP_002271982	Cytochrome c oxidase subunit 6b-2 (COX6B)	5’ CAGACACTGTTTCACCCGCTAC 3’	5’ TCCTCCTGTGCCTCGCTTATTC 3’	287
XM_002279506	RING/U-box domain-containing protein (RINGU)	5’ TCCCTCTACCCAAGCCCTTCC 3’	5’ ACCTTCACCATCGCCGTCATC 3’	246
XM_019225860	Cytochrome p450 89a2-like (P450)	5’ GCCTCCTCCGCCGCAATC 3’	5’ TCGCCGAAGCACATGAGAACC 3’	199
NP_001267919	WRKY transcription factor 40-like (WRKY40)	5’ GGCGAGCATAATCATCCACACC 3’	5’ GGGACTTTGAAGCCTTGGCATC 3’	172
XP_002282276	UTP--glucose-1-phosphate uridyltransferase isoform X1 (UG1P)	5’ AAGAGGCTTGTGGAGGCTGATG 3’	5’ GGGAGCGGGGAACATTGATACC 3’	151
XM_002272382	Small heat shock protein, chloroplastic HSP20 family (HSP20)	5' CCTCTGGCAACCCACAAAC 3'	5' GGTCCATTGCGTCCATCAT 3'	292
XM_002270560	Small heat shock protein 23.6 kDa, mitochondrial (HSP23.6)	5' CCGCCTCCTCTCCTCTCC 3'	5' TCTTCGCCATCATCGTAGTCG 3'	109
XM_002263340	Heat shock protein 22.0 kDa (HSP22)	5' GAGGTGAAGATAGAGGTGGACG 3'	5' GAGCACCCCATTCTCAAGC 3'	192
NM_001280989.1	PIP1;1 aquaporin-like (PIP1;1)	5’-TGGTGCGGGTGTAGTGAAGG-3’	5’-AGACAGTGTAGACAAGGACGAAGG-3’	143
XM_002275267	Aquaporin PIP1-2 (PIP1;2)	5′-CGCCATCGTCTACAACAAAG-3′	5′-CAGGCTCTGGTCTTGAATGG-3′	179
EF364435	PIP1;4	5′-TCTGTTTCTTCTTTTATTTGCTGCT-3′	5′-ATTCAAAAGCTGCCCATTGT-3′	151
NM_001280993.1	Aquaporin (PIP2;1)	5’ TCCTTCTCCGCCAAGGACTA 3’	5’ AGACCAAGCAATGCCCAGAA 3’	216
NM_001281028.1	Aquaporin (PIP2;2)	5’ CCACGGTCATAGGCTACAAGAAG 3’	5’ CGAAGGTCACAGCAGGGTTG 3’	150
NM_001281028	Aquaporin (PIP2;3)	5’ GCCATTGCAGCATTCTATCA 3’	5’ TCCTACAGGGCCACAAATTC 3’	199
EF364438	PIP2;4	5′-TTCAGAAGCCTTTTGTACTGGA-3′	5′-GCAGATTGGAAGGCTTTGAC-3′	199
NM_001280994.1	Aquaporin (TIP1;1)	5’ AGCCTTTATTGGCGGACACA 3’	5’ GTAAACCAGGCCGAAGGTCA 3’	199
XM_010663013.2	Aquaporin (TIP2;1)	5’ AGGAGGAAGAGCAAGTTGTG 3’	5’ ACCAAAGCAAGGGCTTTACA 3’	106
XM_002277868.4	Probable aquaporin TIP-type (TIP2;2)	5’ CCATTGTTGCTTGCCTTCTCC 3’	5’ TTGGCACCCACTATGAACCC 3’	217
NM_001280948.1	Small basic intrinsic protein 1 (SIP)	5’ GTTTTCCTGCTCAGGCAGCTG 3’	5’ GCAACCATGTCTTCAATACTGGAC 3’	216
XM_002278018.5	Nip2;1	5' ACCTCTGCTGTTGCCACTGAC 3'	5' CCAACCGCATACACCCAAATCC 3'	185
MN723563.1	Nip6;1	5' TCAAGGCACACGGAACCAGTAG 3'	5' TGGCAAGTGAGACAGGAAGTGG 3'	153
