# Supplementary material for: Canopy Architecture and Sun Exposure Influence Berry Cluster–Water Relations in the Grapevine Variety Muscat of Alexandria
Source: Plants (Basel). 2024 May 29;13(11):1500. doi: 10.3390/plants13111500 (PMC11174960; doi:10.3390/plants13111500)
Supplement: Supplementary file 1 [file plants-13-01500-s001.zip › SupplementalTableS1.xlsx]

## Sheet: Sheet1
Supplemental Table S1. Morpho-anatomical parameters and quantitative characteristics of vascular tissue of Muscat of Alexandria peduncle at three developmental stages during the 2019 and 2020 seasons under different shoot positioning treatments (VSP and MSP) at three different phenological stages (pea size, veraison and full maturation). Data are means ± SE (n=4).
Parameters	2019 season													2020 season
	Pea size					Veraison				Full Maturation				Pea size			Veraison			Full Maturation
	VSP		MSP		Sig.	VSP		MSP	Sig.	VSP		MSP	Sig.	VSP	MSP	Sig.	VSP	MSP	Sig.	VSP	MSP	Sig.
Peduncle section area (mm2)	12.71±0.55		12.86±0.41		ns	11.49±0.55		12.46±0.47	ns	12.25±0.50		11.57±0.43	ns	15.17±0.80 b	14.51±0.95 B	ns	11.80±0.67 a	11.39±0.90 A	ns	13.41±1.00 ab	13.00±0.64 AB	ns
Cortex area (mm2)	7.20±0.26		7.18±0.23		ns	6.55±0.27		7.11±0.25	ns	6.94±0.25		6.64±0.23	ns	8.74±0.47 b	7.95±0.60	ns	6.709±0.44 a	6.76±0.72	ns	7.59±0.57 ab	7.44±0.42	ns
Vascular cylinder area (mm2)	5.51±0.31		5.68±0.21 B		ns	4.94±0.29		5.34±0.22 AB	ns	5.32±0.26		4.93±0.21 A	ns	6.44±0.34 b	6.56±0.45 B	ns	5.01±0.24 a	4.64±0.21 A	ns	5.81±0.43 ab	5.57±0.23 AB	ns
Xylem area (mm2)	1.54±0.09 ab		1.43±0.11		ns	1.28±0.07 a		1.44±0.12	ns	1.61±0.07 b		1.11±0.09	*	1.55±0.09 b	1.78±0.22	ns	1.23±0.02 a	1.36±0.09	ns	1.18±0.10 a	1.81±0.10	***
Phloem area (mm2)	1.66±0.08		1.84±0.12 B		ns	1.47±0.08		1.50±0.07 A	ns	1.52±0.06		1.32±0.07 A	*	1.75±0.12	1.98±0.17 B	ns	1.43±0.08	1.35±0.06 A	ns	1.48±0.13	1.69±0.07 AB	ns
Pith area (mm2)	2.32±0.16		2.41±0.05		ns	2.20±0.17		2.40±0.17	ns	2.19±0.16		2.51±0.06	ns	3.14±0.21 b	2.80±0.16 B	ns	2.35±0.16 a	1.93±0.13 A	*	3.15±0.27 b	2.07±0.07 A	***
Ratio Phloem/Xylem	1.10±0.03 b		1.31±0.03 B		***	1.15±0.02 b		1.11±0.04 A	ns	0.97±0.04 a		1.24±0.03 B	***	1.13±0.02 a	1.20±0.06 B	ns	1.16±0.06 ab	1.05±0.06 AB	ns	1.27±0.04 b	0.95±0.02 A	***
Vascular bundles (nº)	24.35±0.92		24.75±0.85 A		ns	24.05±0.95		27.95±0.83 B	*	23.45±0.71		24.80±0.60 A	ns	24.65±0.36	25.30±1.04 B	ns	22.87±0.56	22.10±0.54 A	ns	24.40±0.91	22.90±0.68 AB	ns
	Primary xylem vessels													Primary xylem vessels
Area (µm2)	247.23±18.96 b		309.69±25.69 B		*	158.33±7.90 a		244.26±15.76 A	***	215.87±11.43 b		198.41±10.11 A	ns	286.26±22.67 b	289.94±17.31 B	ns	242.76±16.79 ab	212.40±16.17 A	ns	204.65±12.50 a	224.80±12.94 A	ns
Perimeter (µm)	53.94±2.19 b		59.79±2.50 B		ns	43.22±1.13 a		53.85±1.79 AB	***	50.75±1.42 b		48.36±1.31 A	ns	55.86±2.34 b	58.41±1.88 B	ns	52.51±1.85 ab	48.94±2.07 A	ns	48.71±1.50 a	51.08±1.48 A	ns
Diameter (µm)	17.17±0.70 b		19.03±0.80 B		ns	13.76±0.36 a		17.14±0.57 AB	***	16.15±0.45 a		15.39±0.42 A	ns	17.78±0.75 b	18.59±0.60 B	ns	16.71±0.59 ab	15.58±0.66 A	ns	15.50±0.48 a	16.26±0.47 A	ns
	Secondary xylem vessels													Secondary xylem vessels
Area (µm2)	527.44±91.52 b		432.35±102.06 A		ns	175.83±14.80 a		175.30±28.83 A	ns	216.91±30.84 a		841.67±217.17 B	***	380.26±44.62	602.15±100.28 B	*	236.45±24.50	223.15±31.26 A	ns	423.28±50.10	198.12±12.72 A	*
Perimeter (µm)	76.96±6.56 b		67.04±7.59 AB		ns	46.22±2.18 a		44.03±3.80 A	ns	50.65±3.21 a		94.13±13.63 B	***	66.16±4.82 ab	86.87±8.30 B	ns	53.11±2.78 a	50.54±3.54 A	ns	82.31±6.59 b	48.72±1.66 A	*
Diameter (µm)	24.50±2.09 b		21.34±2.41 AB		ns	14.71±0.69 a		14.01±1.21 A	ns	16.12±1.02 a		29.96±4.34 B	***	22.01±1.54 ab	27.65±2.64 B	**	16.91±0.89 a	16.09±1.13 A	ns	26.20±2.10 b	15.51±0.53 A	**
% Phenolic compounds in Phloem	22.40±2.48		22.32±1.78		ns	19.23±1.11		21.01±2.21	ns	16.83±1.87		15.39±2.31	ns	20.58±2.42	18.84±3.53	ns	14.06±1.31	13.77±1.17	ns	18.23±1.02	14.61±1.52	ns
Different letters in the same row indicate significant differences between sampling times for VSP (lower-case) or MSP (upper-case) (ANOVA and Tukey’s HSD. P<0.05). Comparison between treatments at the same sampling time were performed by Student's t-test (*: P<0.05; **: P<0.01; ***: P<0.001. ns: Not significant).
